# Supplementary material for: Synthesis and Biological Evaluation of Sclareolide-Indole Conjugates and Their Derivatives
Source: Molecules. 2023 Feb 11;28(4):1737. doi: 10.3390/molecules28041737 (PMC9961340; doi:10.3390/molecules28041737)
Supplement: Supplementary file 1 [file molecules-28-01737-s001.zip]

Archive with 1 entries (1 files):
- molecules-2213111-supplementary.pdf
